# Supplementary material for: DNA Methylation Patterns in Rat Mammary Carcinomas Induced by Pre- and Post-Pubertal Irradiation
Source: PLoS One. 2016 Oct 6;11(10):e0164194. doi: 10.1371/journal.pone.0164194 (PMC5053445; doi:10.1371/journal.pone.0164194)
Supplement: S1 Table — (XLS) [file pone.0164194.s003.xls]

## Sheet: S1 Table
S1 Table. Detailed information of normal tissues and mammary tumors analyzed in the present study
Sample name	Description	ER	PR	Observation time(week)	Age at palpation (week)	Latency (week)	Tumor weight (mg)	Average growth rate*	Specific aberration of DNA methylation	Pathological necrosis
NMG1	M1183			51
NMG2	M1184			51
NMG3	M1234			54
IR-3W1	M1180 Mt.1	-	+	27.8571	15	12	43496	3383.02	Increased DNA methylation	with necrosis
IR-3W2	M1493 Mt.1	-	-	50.5714	12.8571	9.85714	22269	590.466		with necrosis
IR-3W3	M1495 Mt.1	-	-	50.5714	47.8571	44.8571	3439	1267
IR-3W4	M1496 Mt.4	-	+	50.7143	N.D		1113
IR-3W5	M1499 Mt.2	+	-	50.7143	35.8571	32.8571	381	25.6442
IR-3W6	M1501 Mt.2	+	-	50.7143	14	11	16210	441.518
IR-3W7	M1501 Mt.4	-	-	50.7143	N.D		262
IR-7W1	M1113 Mt.2	+	+	42.5714	23.7143	16.7143	44597	2364.99
IR-7W2	M1113 Mt.3	+	+	42.5714	17.7143	10.7143	10222	411.23
IR-7W3	M1148 Mt.4	+	+	43	27.7143	20.7143	19682	1287.61	Demethylation of X chromosome	with necrosis
IR-7W4	M1182 Mt.1	+	+	45.8571	N.D		1009
IR-7W5	M1192 Mt.1	+	-	50.4286	43.7143	36.7143	1327	197.638
IR-7W6	M1197 Mt.2	+	-	50.4286	46.7143	39.7143	416	112
IR-7W7	M1222 Mt.4	+	+	50.5714	43.7143	36.7143	557	81.2292
Spontaneous1	M1212 Mt.1	+	+	50.4286	47.7143		3142	1157.58
Spontaneous2	M1298 Mt.1	+	+	49.5714	36.7143		2212	172.044
Spontaneous3	M1299 Mt.2	+	+	49.8571	N.D		2813
Spontaneous4	M1592 Mt.2	-	-	69.4286	65.7143		3936	1059.69
Spontaneous5	M1622 Mt.1	+	+	74.4286	69.7143		1415	300.152
Spontaneous6	M1643 Mt.2	+	+	88.4286	68.7143		2895	146.848
Spontaneous7	M1699 Mt.1	+	+	49.4286	33.8571		2539	163.055
N.D; not detected, which means the tumor was discovered at autopsy
*, Average growth rate; "Tumor weight" divided by the substraction between "Obseravation time" and "Age at palpation"
