# Supplementary material for: DNA Methylation Patterns in Rat Mammary Carcinomas Induced by Pre- and Post-Pubertal Irradiation
Source: PLoS One. 2016 Oct 6;11(10):e0164194. doi: 10.1371/journal.pone.0164194 (PMC5053445; doi:10.1371/journal.pone.0164194)
Supplement: S2 Table — (XLS) [file pone.0164194.s004.xls]

## Sheet: S2 Table
S2 Table . Primer sets for bisulfite DNA sequencing
Target	Primers (5′ to 3′)	Taa	Product size (bp)	CpGs in product	Amplified regions relative to TSSc
LINE1	Forward: GTAAGAAAGTTGTTTGGTGAGTTTG	59	387	18b	91 to 477
	Reverse: CTCTAAAAATTTAACTCTCCCTCCC
Gata4	Forward: TTTGAGTAAATTAGAGTTTAAAGATTGTTG	55	384	30	3974 to 4357
	Reverse: TACAAATAAAACAAACCCAACACAA
Loxl1	Forward: AGTTAGTGTGGGGTTGGTTATGTAA	57	300	16	24 to 323
	Reverse: CCAAAACCATAATAACCCTTCTACA
Mmp23	Forward: GAGAGTATTTTTTGGTTAAAGTAGA	57	397	19	-575 to -179
	Reverse: AATAAAATTCCAAAAACCAAACC
Ret	Forward: TTTTGTTTTTTGTTTTGTTTTAGTT	57	335	36	-238 to 96
	Reverse: TAAAACTCACCTTCTCCCAATAAC
a: Ta, annealing temperature (°C).
b: A CpG site was considered to be lost by mutation when the number of CpG sites in the product would be 19 sites according to the public database (accession no. U87600; National Center for Biotechnology Information, Bethesda, MD, USA).
c: TSS, transcriptional start site which is defined as +1.
