# Supplementary material for: DNA Methylation Patterns in Rat Mammary Carcinomas Induced by Pre- and Post-Pubertal Irradiation
Source: PLoS One. 2016 Oct 6;11(10):e0164194. doi: 10.1371/journal.pone.0164194 (PMC5053445; doi:10.1371/journal.pone.0164194)
Supplement: S3 Table — (XLS) [file pone.0164194.s005.xls]

## Sheet: S3 Table
S3 Table.List of genes used by GeneMANIA and its molecular functions
Normal vs. Tumors			IR-3W vs. IR-7W
Gene			Gene
Wnk4			Abcc8
Nr2f2			Reln
Clcn2			Msx2
MGC1161			Tbx3
Emx2			Lef1
Znf483			Slc18a2
Msx1			Arhgap20
Cdkn1b			Begain
Tmprss9			Timp2
Psbpc1			Ppp1r3b
Plekho1			Vegfa
Sox2			Epha7
Nodal			Nes
Pdgfra			Basp1
Xrcc1			Vax2
Lgals1			Gcgr
Rhob			Loxl1
Adcy3			Nr2f1
Coro1a			Trib2
Efnb3			Hmga2
Ppap2b			Foxa2
Cebpa			Dzip1l
Eef1a2			Pdgfra
Cbln1			Radil
Chrna4			Zeb2
Ptf1a			Nell2
Hfe2			Gpr153
Zfp423			Id3
Grin2a			Htr1b
Tcf21			Gp1bb
Isl2			Feature	FDR
Ntng1			stem cell differentiation	0.00279942
Elavl3			striated muscle cell development	0.00382566
Zic1			stem cell proliferation	0.00382566
Hnf1b			neural precursor cell proliferation	0.00382566
Lhx1			cellular response to drug	0.00382566
Msi1			muscle cell development	0.00382566
Wt1			morphogenesis of a branching structure	0.00382566
Rasgrp2			regulation of sequence-specific DNA binding transcription factor activity	0.00598984
Zeb2			branching morphogenesis of an epithelial tube	0.00598984
Grid1			signal transduction involved in regulation of gene expression	0.00598984
Mmp23			gland development	0.00598984
Slco3a1			muscle fiber development	0.00598984
Barhl2			epithelial tube morphogenesis	0.00598984
Feature	FDR		epithelial to mesenchymal transition	0.00598984
anterior/posterior pattern specification	5.38098e-05		regulation of stem cell differentiation	0.00664404
cell fate commitment	0.000119112		segmentation	0.0068041
genitalia development	0.000121927		negative regulation of binding	0.0068041
metanephric glomerulus development	0.000121927		limbic system development	0.00770922
RNA polymerase II transcription regulatory region sequence-specific DNA binding transcription factor activity involved in positive regulation of transcription	0.000171596		stem cell development	0.00770922
RNA polymerase II core promoter proximal region sequence-specific DNA binding transcription factor activity	0.000258931		morphogenesis of a branching epithelium	0.00860209
metanephric nephron development	0.000495092		anterior/posterior pattern specification	0.00860415
nephron development	0.000495092		mesenchymal cell development	0.00868146
endoderm formation	0.000495092		mesoderm development	0.0102228
respiratory system development	0.000495092		mesenchymal cell differentiation	0.0118843
metanephros development	0.000686667		striated muscle cell differentiation	0.0118843
RNA polymerase II core promoter proximal region sequence-specific DNA binding transcription factor activity involved in positive regulation of transcription	0.000876388		cellular response to steroid hormone stimulus	0.0118843
embryonic organ morphogenesis	0.00153405		negative regulation of DNA binding	0.0119293
stem cell differentiation	0.00212941		hormone secretion	0.0141168
mesonephric tubule development	0.00212941		hormone transport	0.0157042
mesonephric epithelium development	0.00232789		diencephalon development	0.0174379
regulation of mesenchymal cell apoptotic process	0.00232789		DNA binding, bending	0.0197794
mesenchymal cell apoptotic process	0.00232789		response to mineralocorticoid	0.0205785
lung development	0.00249824		mesenchyme development	0.0210571
respiratory tube development	0.00252405		cardiac muscle cell development	0.0237546
glomerulus development	0.00263312		pallium development	0.0244164
endoderm development	0.00273368		cardiac cell development	0.0255128
endodermal cell differentiation	0.00344968		muscle cell differentiation	0.025585
digestive tract morphogenesis	0.00344968		mammary gland development	0.025585
endocrine system development	0.00400092		outflow tract morphogenesis	0.025585
retina development in camera-type eye	0.0048351		positive regulation of CREB transcription factor activity	0.0463689
branching involved in ureteric bud morphogenesis	0.0048351
renal system development	0.0048351
pallium development	0.005236
gastrulation	0.00529387
embryonic digestive tract morphogenesis	0.00529387
digestive system development	0.00529387
hippocampus development	0.00565448
mesonephros development	0.00581144
male genitalia development	0.00710761
ureteric bud development	0.00710761
cell fate commitment involved in formation of primary germ layer	0.00710761
sex differentiation	0.0071169
camera-type eye development	0.00850676
urogenital system development	0.00850676
cell fate specification	0.00850676
nephron morphogenesis	0.00918281
reproductive system development	0.00971179
formation of primary germ layer	0.00971179
branching morphogenesis of an epithelial tube	0.00978067
epithelial tube morphogenesis	0.0102373
reproductive structure development	0.0102373
gland development	0.0108356
negative regulation of reproductive process	0.0108356
regulation of gastrulation	0.0108356
limbic system development	0.0110761
spinal cord development	0.0129729
gastrulation with mouth forming second	0.0138333
embryonic digestive tract development	0.0149191
morphogenesis of a branching epithelium	0.016736
ear development	0.0184367
positive regulation of cell-cell adhesion	0.0184367
telencephalon development	0.0201001
morphogenesis of a branching structure	0.0211607
kidney development	0.0216349
cell differentiation involved in kidney development	0.0216349
kidney morphogenesis	0.0216349
lung morphogenesis	0.0281587
retina morphogenesis in camera-type eye	0.0281587
anterior/posterior axis specification	0.0292763
embryonic cranial skeleton morphogenesis	0.0292763
development of primary sexual characteristics	0.0357311
kidney epithelium development	0.0363913
head development	0.0363913
digestive tract development	0.0366369
mesenchyme development	0.0367202
transcription factor complex	0.0367202
ureteric bud morphogenesis	0.0389014
homotypic cell-cell adhesion	0.043158
development of primary male sexual characteristics	0.0457356
hindbrain development	0.0459189
embryonic pattern specification	0.0459189
negative regulation of mesenchymal cell apoptotic process	0.0459189
regulation of kidney development	0.0459189
